# Supplementary material for: A systematic review on shared biological mechanisms of depression and anxiety in comorbidity with psoriasis, atopic dermatitis, and hidradenitis suppurativa
Source: Eur Psychiatry. 2021 Nov 25;64(1):e71. doi: 10.1192/j.eurpsy.2021.2249 (PMC8668448; doi:10.1192/j.eurpsy.2021.2249)
Supplement: Supplementary file 1 [file S0924933821022495sup001.zip]

Archive with 4 entries (4 files):
- S0924933821022495sup001.doc
- S0924933821022495sup002.doc
- S0924933821022495sup003.doc
- S0924933821022495sup004.doc
